# Supplementary material for: Allium ekimianum: a new species (Amaryllidaceae) from Turkey
Source: PhytoKeys. 2016 Apr 6;(62):83–93. doi: 10.3897/phytokeys.62.7796 (PMC4856905; doi:10.3897/phytokeys.62.7796)
Supplement: XML Treatment for Allium ekimianum [file phytokeys.62.7796-treatment1.xml]

<!DOCTYPE tp:taxon-treatment
  PUBLIC "-//TaxonX//DTD Taxonomic Treatment Publishing DTD v0 20100105//EN" "tax-treatment-NSO.dtd">
<tp:taxon-treatment xmlns:tp="http://www.plazi.org/taxpub"><tp:treatment-meta><kwd-group><label>Taxon classification</label><kwd><named-content content-type="kingdom">Plantae</named-content></kwd><kwd><named-content content-type="order">Asparagales</named-content></kwd><kwd><named-content content-type="family">Amaryllidaceae</named-content></kwd></kwd-group><mixed-citation publication-type="journal"><person-group><name><surname>Ekşi</surname><given-names>Gülnur</given-names></name><name><surname>Koyuncu</surname><given-names>Mehmet</given-names></name><name><surname>Özkan</surname><given-names>Ayşe Mine Gençler</given-names></name></person-group><article-title><italic><tp:taxon-name><tp:taxon-name-part taxon-name-part-type="genus">Allium</tp:taxon-name-part> <tp:taxon-name-part taxon-name-part-type="species">ekimianum</tp:taxon-name-part></tp:taxon-name></italic>: a new species (<tp:taxon-name><tp:taxon-name-part taxon-name-part-type="family">Amaryllidaceae</tp:taxon-name-part></tp:taxon-name>) from Turkey</article-title><source>PhytoKeys</source><day>6</day><month>4</month><year>2016</year><volume>2016</volume><issue>62</issue><fpage>83</fpage><lpage>93</lpage><pub-id pub-id-type="doi">10.3897/phytokeys.62.7796</pub-id></mixed-citation></tp:treatment-meta><tp:nomenclature><tp:taxon-name>
            <tp:taxon-name-part taxon-name-part-type="genus">Allium</tp:taxon-name-part>
            <tp:taxon-name-part taxon-name-part-type="species">ekimianum</tp:taxon-name-part>
            <object-id xmlns:xlink="http://www.w3.org/1999/xlink" content-type="ipni" xlink:type="simple">urn:lsid:ipni.org:names:60471703-2</object-id>
          </tp:taxon-name><tp:taxon-authority>Ekşi, Koyuncu &amp; Özkan</tp:taxon-authority><tp:taxon-status xmlns:xlink="http://www.w3.org/1999/xlink" xlink:type="simple">sp. nov.</tp:taxon-status><xref ref-type="fig" rid="F2">Figure 2</xref></tp:nomenclature><tp:treatment-sec sec-type="Note"><title>Note.</title><p>Diagnostic characters for <italic><tp:taxon-name><tp:taxon-name-part taxon-name-part-type="genus">Allium</tp:taxon-name-part> <tp:taxon-name-part taxon-name-part-type="species">ekimianum</tp:taxon-name-part></tp:taxon-name></italic> include curved stem, smooth pedicels, united bracteoles, verrucose–scabrid and straight outer tepal, smooth inner tepal, longer inner tepal.</p></tp:treatment-sec><tp:treatment-sec sec-type="Type"><title>Type.</title><p>Turkey. Elazığ: Fırat University, steppe, c. 1150 m, 02.07.1983, <italic>Koyuncu 7847</italic> (holotype: AEF!, isotype: GAZI!).</p></tp:treatment-sec><tp:treatment-sec sec-type="Description"><title>Description.</title><p>Bulb ovoid, 0.7–1.2 × 1-1.5 cm; outer tunics membranous, brownish, ± breaking into parallel fibres; inner tunics white; bulblets absent. Stem 15–35 cm, curved, often purplish below. Leaves 2–3, linear, 1–2 mm broad, flat, shorter than scape, sheathing lower ½ of stem. Umbel globose–subglobose, 1.5–3 cm diameter, dense, 20-60 flowered. Spathe caducous. Pedicels smooth, unequal, not elongating in fruit; up to 2.5 × perigon; bracteoles present, united at the base of outer pedicels, splitting into several lobes at apex, c. 5 mm. Perigon ovoid, campanulate; tepals purple, pale pink; outer tepals straigth, 5 × c. 3.5 mm, obovoid, verrucose–scabrid, acute–subacute, obtus at apex; inner tepals c. 4 × 2 mm, narrowly oblong, smooth, obtus at apex. Stamens included; filaments ciliate at base; inner flaments 4 × 2 mm; median cusps c. 1 mm, slightly shorter than lateral cusps (c. 1.5 mm); basal lamina c. 3 mm, 3 <!--PageBreak-->times longer than median cusps. Anther 1 mm, yellow. Pistil c. 3–5 mm; style c. 1–2 mm; ovary c. 2–3 × 1.5–2 mm, ovoid, smooth. Capsule 4 × 3.5 mm, ovoid; valves emarginate–bilobate at apex; seed 3 × 1.5 mm, black.</p></tp:treatment-sec><tp:treatment-sec sec-type="Etymology"><title>Etymology.</title><p>The species is named in honor of the eminent Turkish botanist Prof. Dr. Tuna Ekim, who dedicated his life to Turkish Flora, was retired from İstanbul University.</p></tp:treatment-sec><tp:treatment-sec sec-type="Distribution and ecology"><title>Distribution and ecology.</title><p>The distribution of <italic><tp:taxon-name><tp:taxon-name-part taxon-name-part-type="genus">Allium</tp:taxon-name-part> <tp:taxon-name-part taxon-name-part-type="species">ekimianum</tp:taxon-name-part></tp:taxon-name></italic> is restricted to Province of Elazığ from East Anatolia, where it grows on steppe between 1100–<!--PageBreak-->1200 m of elevation. Species associated with <italic><tp:taxon-name><tp:taxon-name-part taxon-name-part-type="genus">Allium</tp:taxon-name-part> <tp:taxon-name-part taxon-name-part-type="species">ekimianum</tp:taxon-name-part></tp:taxon-name></italic> include <italic><tp:taxon-name><tp:taxon-name-part taxon-name-part-type="genus">Campanula</tp:taxon-name-part> <tp:taxon-name-part taxon-name-part-type="species">stricta</tp:taxon-name-part></tp:taxon-name></italic> L., <italic><tp:taxon-name><tp:taxon-name-part taxon-name-part-type="genus">Silene</tp:taxon-name-part> <tp:taxon-name-part taxon-name-part-type="species">italica</tp:taxon-name-part></tp:taxon-name></italic> (L.) Pers., <italic><tp:taxon-name><tp:taxon-name-part taxon-name-part-type="genus">Silene</tp:taxon-name-part> <tp:taxon-name-part taxon-name-part-type="species">vulgaris</tp:taxon-name-part></tp:taxon-name></italic> (Moench) Garcker, <italic><tp:taxon-name><tp:taxon-name-part taxon-name-part-type="genus">Euphorbia</tp:taxon-name-part> <tp:taxon-name-part taxon-name-part-type="species">macroclada</tp:taxon-name-part></tp:taxon-name></italic> Boiss., <italic><tp:taxon-name><tp:taxon-name-part taxon-name-part-type="genus">Papaver</tp:taxon-name-part> <tp:taxon-name-part taxon-name-part-type="species">rhoeas</tp:taxon-name-part></tp:taxon-name></italic> L., <italic><tp:taxon-name><tp:taxon-name-part taxon-name-part-type="genus">Crataegus</tp:taxon-name-part> <tp:taxon-name-part taxon-name-part-type="species">monogyna</tp:taxon-name-part></tp:taxon-name></italic> Jaq., <italic><tp:taxon-name><tp:taxon-name-part taxon-name-part-type="genus">Rosa</tp:taxon-name-part> <tp:taxon-name-part taxon-name-part-type="species">canina</tp:taxon-name-part></tp:taxon-name></italic> L., <tp:taxon-name><tp:taxon-name-part taxon-name-part-type="genus">Rosa</tp:taxon-name-part> <tp:taxon-name-part taxon-name-part-type="hybrid-sign">×</tp:taxon-name-part> <tp:taxon-name-part taxon-name-part-type="species">dumalis</tp:taxon-name-part></tp:taxon-name> Bechst., <italic><tp:taxon-name><tp:taxon-name-part taxon-name-part-type="genus">Potentilla</tp:taxon-name-part> <tp:taxon-name-part taxon-name-part-type="species">erecta</tp:taxon-name-part></tp:taxon-name></italic> L., <italic><tp:taxon-name><tp:taxon-name-part taxon-name-part-type="genus">Sanguisorba</tp:taxon-name-part> <tp:taxon-name-part taxon-name-part-type="species">minor</tp:taxon-name-part></tp:taxon-name></italic> Scop., <italic><tp:taxon-name><tp:taxon-name-part taxon-name-part-type="genus">Achillea</tp:taxon-name-part> <tp:taxon-name-part taxon-name-part-type="species">millefolium</tp:taxon-name-part></tp:taxon-name></italic> L., <!--PageBreak--><!--PageBreak--><!--PageBreak--><italic><tp:taxon-name><tp:taxon-name-part taxon-name-part-type="genus">Allium</tp:taxon-name-part> <tp:taxon-name-part taxon-name-part-type="species">scorodoprasum</tp:taxon-name-part></tp:taxon-name></italic> L., <italic><tp:taxon-name><tp:taxon-name-part taxon-name-part-type="genus">Vicia</tp:taxon-name-part> <tp:taxon-name-part taxon-name-part-type="species">cracca</tp:taxon-name-part></tp:taxon-name></italic> L., <italic><tp:taxon-name><tp:taxon-name-part taxon-name-part-type="genus">Crepis</tp:taxon-name-part> <tp:taxon-name-part taxon-name-part-type="species">foetida</tp:taxon-name-part></tp:taxon-name></italic> L., <italic><tp:taxon-name><tp:taxon-name-part taxon-name-part-type="genus">Eryngium</tp:taxon-name-part> <tp:taxon-name-part taxon-name-part-type="species">campestre</tp:taxon-name-part></tp:taxon-name></italic> L., <italic><tp:taxon-name><tp:taxon-name-part taxon-name-part-type="genus">Salvia</tp:taxon-name-part> <tp:taxon-name-part taxon-name-part-type="species">verticillata</tp:taxon-name-part></tp:taxon-name></italic> L., <italic><tp:taxon-name><tp:taxon-name-part taxon-name-part-type="genus">Avena</tp:taxon-name-part> <tp:taxon-name-part taxon-name-part-type="species">sterilis</tp:taxon-name-part></tp:taxon-name></italic> L. Elazığ is located on the east of Anatolian diagonal, in the skirts of South-Eastern Taurus Mountains (<xref ref-type="bibr" rid="B5">Çakılcıoğlu et al. 2008</xref>), in the Upper Euphrates Region of the Eastern Anatolia Region (Şengün 2007). Elazığ belongs to the Irano-Turanian Plant Geography Region and falls within the B7 grid square (<xref ref-type="bibr" rid="B6">Davis 1965</xref>). The Irano-Turanian Region is confined to Central and East Anatolia. This great region of steppe, mountain steppe and semi-desert is also characterized by the existence of a hypothetical oblique line that runs from Bayburt-Gümüşhane southwestwardly to Anti-Taurus where it bifurcates with one prong leading to the Amanus and the other to the Cilician Taurus. This line is called “Anatolian Diagonal” (Figure <xref ref-type="fig" rid="F1">1</xref>). The flora of central Anatolia as the western side of the Diagonal is floristically different from the rest of the Irano-Turanian region to the east. According to the plant distribution patterns in eastern Anatolia, many endemics are restricted to part of the Diagonal belt, or extend right along it (<xref ref-type="bibr" rid="B6">Davis 1965</xref>, <xref ref-type="bibr" rid="B7">Davis 1971</xref>).</p></tp:treatment-sec><tp:treatment-sec sec-type="IUCN Conservation Assessment and Justification"><title>IUCN Conservation Assessment and Justification.</title><p>Following the criteria established by IUCN (<xref ref-type="bibr" rid="B17">IUCN 2003</xref>), an initial provisional assessment of Critically Endangered (CR) (criteria B2a + B2biii) is suggested for this new taxon. This species occurs only in Elazığ University campus area in Elazığ province (East Anatolia) at 1100–1200 m. The area is under subversive people activities such as new constructions of buildings. As a result, the habitat of <italic><tp:taxon-name><tp:taxon-name-part taxon-name-part-type="genus">Allium</tp:taxon-name-part> <tp:taxon-name-part taxon-name-part-type="species">ekimianum</tp:taxon-name-part></tp:taxon-name></italic> is highly threatened of vanishing by people activities. The area of <italic><tp:taxon-name><tp:taxon-name-part taxon-name-part-type="genus">Allium</tp:taxon-name-part> <tp:taxon-name-part taxon-name-part-type="species">ekimianum</tp:taxon-name-part></tp:taxon-name></italic> occupancy (AOO) is less than 10 km<sup>2</sup> with the number of mature individuals which is under reduction and being less than 50.</p></tp:treatment-sec><tp:treatment-sec sec-type="Related species"><title>Related species.</title><p>
            <italic><tp:taxon-name><tp:taxon-name-part taxon-name-part-type="genus">Allium</tp:taxon-name-part> <tp:taxon-name-part taxon-name-part-type="species">ekimianum</tp:taxon-name-part></tp:taxon-name></italic> is closely related to <italic><tp:taxon-name><tp:taxon-name-part taxon-name-part-type="genus">Allium</tp:taxon-name-part> <tp:taxon-name-part taxon-name-part-type="species">asperiflorum</tp:taxon-name-part></tp:taxon-name></italic> and <italic><tp:taxon-name><tp:taxon-name-part taxon-name-part-type="genus">Allium</tp:taxon-name-part> <tp:taxon-name-part taxon-name-part-type="species">sintenisii</tp:taxon-name-part></tp:taxon-name></italic> and <italic><tp:taxon-name><tp:taxon-name-part taxon-name-part-type="genus">Allium</tp:taxon-name-part> <tp:taxon-name-part taxon-name-part-type="species">erzincanicum</tp:taxon-name-part></tp:taxon-name></italic>. All four species share traits of ovoid bulb, globose to subglobose umbel, campanulate to ovoid perigon, rough outer tepal surfaces, stamens sorter than perigon, ovoid ovary. <italic><tp:taxon-name><tp:taxon-name-part taxon-name-part-type="genus">Allium</tp:taxon-name-part> <tp:taxon-name-part taxon-name-part-type="species">ekimianum</tp:taxon-name-part></tp:taxon-name></italic> differs from <italic><tp:taxon-name><tp:taxon-name-part taxon-name-part-type="genus">Allium</tp:taxon-name-part> <tp:taxon-name-part taxon-name-part-type="species">asperiflorum</tp:taxon-name-part></tp:taxon-name></italic>, <italic><tp:taxon-name><tp:taxon-name-part taxon-name-part-type="genus">Allium</tp:taxon-name-part> <tp:taxon-name-part taxon-name-part-type="species">sintenisii</tp:taxon-name-part></tp:taxon-name></italic> and <italic><tp:taxon-name><tp:taxon-name-part taxon-name-part-type="genus">Allium</tp:taxon-name-part> <tp:taxon-name-part taxon-name-part-type="species">erzincanicum</tp:taxon-name-part></tp:taxon-name></italic> in its outer tunics, stem, leaves, bracteoles, pedicel surface, outer tepal, and inner tepal characters. The three species are compared in Table <xref ref-type="table" rid="T1">1</xref> and these traits are illustrated in Figures <xref ref-type="fig" rid="F2">2</xref>–<xref ref-type="fig" rid="F4">4</xref>.</p><fig id="F2" position="float" orientation="portrait"><label>Figure 2.</label><caption><p>
          <italic><tp:taxon-name><tp:taxon-name-part taxon-name-part-type="genus">Allium</tp:taxon-name-part> <tp:taxon-name-part taxon-name-part-type="species">ekimianum</tp:taxon-name-part></tp:taxon-name></italic> (<italic>Koyuncu 7847</italic>/Elazığ). Plant (<bold>A, B</bold>), flower (<bold>C</bold>), flower longitudinal section (<bold>D</bold>), inner tepal (<bold>D1, D2</bold>), outer tepal (<bold>D3, D4</bold>), pistil(<bold>E</bold>), capsule (<bold>F</bold>), seed (<bold>G</bold>), leaf sheathing (<bold>H</bold>), leaf cross section (<bold>I</bold>). (Drawn by Gülnur Ekşi).</p></caption><graphic xmlns:xlink="http://www.w3.org/1999/xlink" xlink:href="phytokeys-062-083-g002.jpg" position="float" orientation="portrait" xlink:type="simple" id="oo_84181.jpg"/></fig><fig id="F3" position="float" orientation="portrait"><label>Figure 3.</label><caption><p>
          <italic><tp:taxon-name><tp:taxon-name-part taxon-name-part-type="genus">Allium</tp:taxon-name-part> <tp:taxon-name-part taxon-name-part-type="species">asperiflorum</tp:taxon-name-part></tp:taxon-name></italic> (<italic>Koyuncu 10539</italic>/Artvin). Plant (<bold>A1, A2, B</bold>), flower (<bold>C</bold>), flower longitudinal section (<bold>D</bold>), inner tepal (<bold>D1, D2</bold>), outer tepal (<bold>D3, D4</bold>), pistil (<bold>E</bold>), capsule (<bold>F</bold>), seed (<bold>G</bold>), bulblet(<bold>H</bold>), leaf surface (<bold>I</bold>), leaf sheathing (<bold>J</bold>). (Drawn by Gülnur Ekşi).</p></caption><graphic xmlns:xlink="http://www.w3.org/1999/xlink" xlink:href="phytokeys-062-083-g003.jpg" position="float" orientation="portrait" xlink:type="simple" id="oo_84182.jpg"/></fig><fig id="F4" position="float" orientation="portrait"><label>Figure 4.</label><caption><p>
          <italic><tp:taxon-name><tp:taxon-name-part taxon-name-part-type="genus">Allium</tp:taxon-name-part> <tp:taxon-name-part taxon-name-part-type="species">sintenisii</tp:taxon-name-part></tp:taxon-name></italic> (<italic>Koyuncu 9692</italic>/Kahramanmaraş). Plant (<bold>A1, A2</bold>), flower (<bold>B</bold>), flower longitudinal section (<bold>C</bold>), inner tepal (<bold>C1, C2</bold>), outer tepal (<bold>C3, C4</bold>), pistil (<bold>D</bold>), capsule (<bold>E</bold>), seed (<bold>F</bold>), bulblet (<bold>G</bold>), leaf sheathing (<bold>H</bold>), leaf surface (<bold>I</bold>). (Drawn by Gülnur Ekşi).</p></caption><graphic xmlns:xlink="http://www.w3.org/1999/xlink" xlink:href="phytokeys-062-083-g004.jpg" position="float" orientation="portrait" xlink:type="simple" id="oo_84183.jpg"/></fig></tp:treatment-sec><tp:treatment-sec><!--Section generated to contain objects referenced in tp:taxon-treatment.--><fig id="F1" position="float" orientation="portrait"><label>Figure 1.</label><caption><p>Distribution map of <italic><tp:taxon-name><tp:taxon-name-part taxon-name-part-type="genus">Allium</tp:taxon-name-part> <tp:taxon-name-part taxon-name-part-type="species">ekimianum</tp:taxon-name-part></tp:taxon-name></italic>, <italic><tp:taxon-name><tp:taxon-name-part taxon-name-part-type="genus">Allium</tp:taxon-name-part> <tp:taxon-name-part taxon-name-part-type="species">asperiflorum</tp:taxon-name-part></tp:taxon-name></italic>, <italic><tp:taxon-name><tp:taxon-name-part taxon-name-part-type="genus">Allium</tp:taxon-name-part> <tp:taxon-name-part taxon-name-part-type="species">sintenisii</tp:taxon-name-part></tp:taxon-name></italic>, <italic><tp:taxon-name><tp:taxon-name-part taxon-name-part-type="genus">Allium</tp:taxon-name-part> <tp:taxon-name-part taxon-name-part-type="species">erzincanicum</tp:taxon-name-part></tp:taxon-name></italic>.</p></caption><graphic xmlns:xlink="http://www.w3.org/1999/xlink" xlink:href="phytokeys-062-083-g001.jpg" position="float" orientation="portrait" xlink:type="simple" id="oo_84180.jpg"/></fig><table-wrap id="T1" position="float" orientation="portrait"><label>Table 1.</label><caption><p>Main differences between <italic><tp:taxon-name><tp:taxon-name-part taxon-name-part-type="genus">Allium</tp:taxon-name-part> <tp:taxon-name-part taxon-name-part-type="species">asperiflorum</tp:taxon-name-part></tp:taxon-name></italic>, <italic><tp:taxon-name><tp:taxon-name-part taxon-name-part-type="genus">Allium</tp:taxon-name-part> <tp:taxon-name-part taxon-name-part-type="species">ekimianum</tp:taxon-name-part></tp:taxon-name></italic> and <italic><tp:taxon-name><tp:taxon-name-part taxon-name-part-type="genus">Allium</tp:taxon-name-part> <tp:taxon-name-part taxon-name-part-type="species">sintenisii</tp:taxon-name-part></tp:taxon-name></italic>, <italic><tp:taxon-name><tp:taxon-name-part taxon-name-part-type="genus">Allium</tp:taxon-name-part> <tp:taxon-name-part taxon-name-part-type="species">erzincanicum</tp:taxon-name-part></tp:taxon-name></italic>.</p></caption><table id="TID0E1DAG" rules="all"><tbody><tr><th rowspan="1" colspan="1"/><th rowspan="1" colspan="1">
              <italic><tp:taxon-name><tp:taxon-name-part taxon-name-part-type="genus">Allium</tp:taxon-name-part> <tp:taxon-name-part taxon-name-part-type="species">asperiflorum</tp:taxon-name-part></tp:taxon-name></italic>
            </th><th rowspan="1" colspan="1">
              <italic><tp:taxon-name><tp:taxon-name-part taxon-name-part-type="genus">Allium</tp:taxon-name-part> <tp:taxon-name-part taxon-name-part-type="species">ekimianum</tp:taxon-name-part></tp:taxon-name></italic>
            </th><th rowspan="1" colspan="1">
              <italic><tp:taxon-name><tp:taxon-name-part taxon-name-part-type="genus">Allium</tp:taxon-name-part> <tp:taxon-name-part taxon-name-part-type="species">sintenisii</tp:taxon-name-part></tp:taxon-name></italic>
            </th><th rowspan="1" colspan="1">
              <italic><tp:taxon-name><tp:taxon-name-part taxon-name-part-type="genus">Allium</tp:taxon-name-part> <tp:taxon-name-part taxon-name-part-type="species">erzincanicum</tp:taxon-name-part></tp:taxon-name></italic>
            </th></tr><tr><td rowspan="1" colspan="1">Outer bulb tunics</td><td rowspan="1" colspan="1">membranous</td><td rowspan="1" colspan="1">membranous</td><td rowspan="1" colspan="1">membranous</td><td rowspan="1" colspan="1">reticulate-fibrous</td></tr><tr><td rowspan="1" colspan="1">Stem</td><td rowspan="1" colspan="1">erect</td><td rowspan="1" colspan="1">curved</td><td rowspan="1" colspan="1">almost erect</td><td rowspan="1" colspan="1">erect</td></tr><tr><td rowspan="1" colspan="1">Leaves</td><td rowspan="1" colspan="1">densely scabrid</td><td rowspan="1" colspan="1">glabrous</td><td rowspan="1" colspan="1">densely scabrid</td><td rowspan="1" colspan="1">glabrous or almost glabrous</td></tr><tr><td rowspan="1" colspan="1">Bracteoles</td><td rowspan="1" colspan="1">solitary at the base of each pedicel</td><td rowspan="1" colspan="1">outer ones with united<break/> bracteoles at base</td><td rowspan="1" colspan="1">outer ones with united<break/> bracteoles at base</td><td rowspan="1" colspan="1">outer ones with united<break/> bracteoles at base</td></tr><tr><td rowspan="1" colspan="1">Pedicel surface</td><td rowspan="1" colspan="1">papillose</td><td rowspan="1" colspan="1">smooth</td><td rowspan="1" colspan="1">scabrid near the base of perianth</td><td rowspan="1" colspan="1">smooth</td></tr><tr><td rowspan="1" colspan="1">Outer tepal</td><td rowspan="1" colspan="1">densely papillose, keeled</td><td rowspan="1" colspan="1">verrucose–scabrid, straight</td><td rowspan="1" colspan="1">loosely bearded with long white papillae at whole surface, keeled</td><td rowspan="1" colspan="1">loosely bearded with long white papillae just on the midvein, keeled</td></tr><tr><td rowspan="1" colspan="1">Inner tepal</td><td rowspan="1" colspan="1">papillose, 5–7 × 2.5 mm, equal to outer tepal</td><td rowspan="1" colspan="1">smooth, c. 4 × 2 mm, distictly longer than outer tepal</td><td rowspan="1" colspan="1">smooth, 7–10 × 3 mm, almost equal to outer tepal</td><td rowspan="1" colspan="1">loosely bearded with long white papillae just on the midvein, 4–5 × 1–2 mm, equal to outer tepal</td></tr></tbody></table></table-wrap></tp:treatment-sec><ref-list><ref id="B5"><mixed-citation xmlns:xlink="http://www.w3.org/1999/xlink" xlink:type="simple">
          <person-group><name name-style="western"><surname>Çakılcıoğlu</surname><given-names>U</given-names></name><name name-style="western"><surname>Türkoğlu</surname><given-names>I</given-names></name><name name-style="western"><surname>Kürşat</surname><given-names>M</given-names></name></person-group> (<year>2008</year>) <article-title>The flora of Çitli Lowland (Elazığ).</article-title> <source>e-Journal of New World Sciences Academy</source> <volume>3</volume>: <fpage>232</fpage>–<lpage>249</lpage>.</mixed-citation></ref><ref id="B6"><mixed-citation xmlns:xlink="http://www.w3.org/1999/xlink" xlink:type="simple">
          <person-group><name name-style="western"><surname>Davis</surname><given-names>PH</given-names></name></person-group> (<year>1965</year>) <source>Flora of Turkey and the East Aegean Islands (Volume 1).</source> <publisher-name>Edinburgh University Press</publisher-name>, <publisher-loc>Edinburgh</publisher-loc>, <size units="page">568 pp</size>.</mixed-citation></ref><ref id="B7"><mixed-citation xmlns:xlink="http://www.w3.org/1999/xlink" xlink:type="simple">
          <person-group><name name-style="western"><surname>Davis</surname><given-names>PH</given-names></name></person-group> (<year>1971</year>) <article-title>Distribution patterns in Anatolia with particular reference to endemism.</article-title> In: <person-group><name name-style="western"><surname>Davis</surname><given-names>PH</given-names></name><name name-style="western"><surname>Harper</surname><given-names>PC</given-names></name><name name-style="western"><surname>Hedge</surname><given-names>IC</given-names></name></person-group> (<role>Eds</role>) <source>Plant Life of South–West Asia</source>. <publisher-name>The Botanical Society of Edinburgh</publisher-name>, <publisher-loc>Edinburgh</publisher-loc>, <fpage>15</fpage>–<lpage>27</lpage>.</mixed-citation></ref><ref id="B17"><mixed-citation xmlns:xlink="http://www.w3.org/1999/xlink" xlink:type="simple">
          <institution xlink:type="simple">IUCN</institution> (<year>2003</year>) <source>Guidelines for Application of IUCN Red List Criteria at Regional Levels (Version 3)</source>. <publisher-name>IUCN</publisher-name>, <publisher-loc>Gland and Cambridge</publisher-loc>.</mixed-citation></ref></ref-list></tp:taxon-treatment>
